# Supplementary material for: Exploring Conformational Landscapes and Cryptic Binding Pockets in Distinct Functional States of the SARS-CoV-2 Omicron BA.1 and BA.2 Trimers: Mutation-Induced Modulation of Protein Dynamics and Network-Guided Prediction of Variant-Specific Allosteric Binding Sites
Source: Viruses. 2023 Sep 27;15(10):2009. doi: 10.3390/v15102009 (PMC10610873; doi:10.3390/v15102009)
Supplement: Supplementary file 1 [file viruses-15-02009-s001.zip]

Archive with 23 entries (22 files):
- SUPPLEMENTARY_MATERIALS/
- SUPPLEMENTARY_MATERIALS/FigureS1.tif
- SUPPLEMENTARY_MATERIALS/FigureS10.tif
- SUPPLEMENTARY_MATERIALS/FigureS2.tif
- SUPPLEMENTARY_MATERIALS/FigureS3.tif
- SUPPLEMENTARY_MATERIALS/FigureS4.tif
- SUPPLEMENTARY_MATERIALS/FigureS5.tif
- SUPPLEMENTARY_MATERIALS/FigureS6.tif
- SUPPLEMENTARY_MATERIALS/FigureS7.tif
- SUPPLEMENTARY_MATERIALS/FigureS8.tif
- SUPPLEMENTARY_MATERIALS/FigureS9.tif
- SUPPLEMENTARY_MATERIALS/SUPPLEMENTARY_MATERIALS_VIRUSES_REVISION.docx
- SUPPLEMENTARY_MATERIALS/SUPPLEMENTARY_MATERIALS_VIRUSES_REVISION.pdf
- SUPPLEMENTARY_MATERIALS/Table S1.csv
- SUPPLEMENTARY_MATERIALS/Table S10.csv
- SUPPLEMENTARY_MATERIALS/Table S2.csv
- SUPPLEMENTARY_MATERIALS/Table S3.csv
- SUPPLEMENTARY_MATERIALS/Table S4.csv
- SUPPLEMENTARY_MATERIALS/Table S5.csv
- SUPPLEMENTARY_MATERIALS/Table S6.csv
- SUPPLEMENTARY_MATERIALS/Table S7.csv
- SUPPLEMENTARY_MATERIALS/Table S8.csv
- SUPPLEMENTARY_MATERIALS/Table S9.csv
