# Supplementary material for: Exploring Conformational Landscapes and Cryptic Binding Pockets in Distinct Functional States of the SARS-CoV-2 Omicron BA.1 and BA.2 Trimers: Mutation-Induced Modulation of Protein Dynamics and Network-Guided Prediction of Variant-Specific Allosteric Binding Sites
Source: Viruses. 2023 Sep 27;15(10):2009. doi: 10.3390/v15102009 (PMC10610873; doi:10.3390/v15102009)
Supplement: Supplementary file 1 [file viruses-15-02009-s001.zip › SUPPLEMENTARY_MATERIALS/Table S1.csv]

name	score	residue_ids
pocket1	9.26	A_104 A_119 A_120 A_121 A_126 A_128 A_172 A_190 A_192 A_203 A_207 A_226 A_227
pocket2	7.57	C_101 C_104 C_119 C_121 C_126 C_128 C_170 C_172 C_190 C_192 C_194 C_203 C_205 C_207 C_226 C_227
pocket3	7.57	B_274 B_302 B_304 B_316 B_317 B_318 B_50 C_738 C_739 C_750 C_753 C_754 C_756 C_757 C_760 C_761 C_764
pocket4	7.34	B_1056 B_1057 B_1058 B_1059 B_730 B_731 B_732 B_733 B_778 B_782 B_823 B_828 B_831 B_833 B_861 B_863 B_865 B_867 B_870
pocket5	6.88	B_551 B_588 B_589 B_590 B_591 B_592 B_593 B_594 B_613 B_622 B_623 B_625 C_735 C_737 C_740 C_837 C_841 C_854 C_855 C_857 C_859
