# Supplementary material for: Exploring Conformational Landscapes and Cryptic Binding Pockets in Distinct Functional States of the SARS-CoV-2 Omicron BA.1 and BA.2 Trimers: Mutation-Induced Modulation of Protein Dynamics and Network-Guided Prediction of Variant-Specific Allosteric Binding Sites
Source: Viruses. 2023 Sep 27;15(10):2009. doi: 10.3390/v15102009 (PMC10610873; doi:10.3390/v15102009)
Supplement: Supplementary file 1 [file viruses-15-02009-s001.zip › SUPPLEMENTARY_MATERIALS/Table S10.csv]

name	score	residue_ids
pocket1	9.37	B_475 B_477 B_487 B_489 C_365 C_366 C_368 C_369 C_374 C_377 C_379 C_384 C_385 C_387 C_432 C_434 C_513 C_515
pocket2	7.86	A_338 A_358 A_363 A_365 A_377 A_387 A_392 A_395 A_432 A_513 A_515
pocket3	5.93	A_541 A_546 A_547 A_549 A_568 A_570 A_571 A_572 A_573 A_587 A_589 B_1000 B_740 B_741 B_744 B_745 B_855 B_856 B_966 B_976 B_977 B_978
pocket4	5.67	B_319 B_549 B_568 B_572 B_573 B_574 B_587 B_589 C_1000 C_740 C_741 C_742 C_744 C_745 C_852 C_855 C_856 C_966 C_975 C_976 C_977 C_978
pocket5	5.42	B_403 B_405 B_406 B_417 B_453 B_455 B_493 B_494 B_496 B_501 B_505 C_379 C_380 C_381 C_411 C_412 C_427
