# Supplementary material for: Exploring Conformational Landscapes and Cryptic Binding Pockets in Distinct Functional States of the SARS-CoV-2 Omicron BA.1 and BA.2 Trimers: Mutation-Induced Modulation of Protein Dynamics and Network-Guided Prediction of Variant-Specific Allosteric Binding Sites
Source: Viruses. 2023 Sep 27;15(10):2009. doi: 10.3390/v15102009 (PMC10610873; doi:10.3390/v15102009)
Supplement: Supplementary file 1 [file viruses-15-02009-s001.zip › SUPPLEMENTARY_MATERIALS/Table S2.csv]

name	score	residue_ids
pocket1	8.48	A_101 A_102 A_104 A_119 A_121 A_126 A_128 A_172 A_190 A_192 A_203 A_207 A_226 A_227 A_94 A_99
pocket2	6.02	B_1055 B_1056 B_1058 B_1059 B_730 B_731 B_732 B_733 B_778 B_782 B_823 B_828 B_829 B_831 B_833 B_860 B_861 B_863 B_867 B_870 B_952 B_956
pocket3	4.44	A_840 A_842 A_843 A_844 A_846 A_847 A_848 A_851 A_852 A_855 A_856 C_568 C_573 C_574 C_587 C_589
pocket4	4.23	A_1037 A_1038 A_1039 A_1040 A_1046 A_1047 A_1107 A_1108 A_909 A_910 B_1036 B_886 B_890 B_904 B_908
pocket5	4.12	B_104 B_106 B_119 B_121 B_123 B_126 B_128 B_190 B_192 B_194 B_201 B_203 B_205 B_207 B_226 B_227
pocket6	3.61	B_547 B_548 B_549 B_572 B_573 B_587 B_589 C_1000 C_740 C_743 C_744 C_745 C_855 C_856 C_966 C_975 C_976 C_977 C_978
