# Supplementary material for: Exploring Conformational Landscapes and Cryptic Binding Pockets in Distinct Functional States of the SARS-CoV-2 Omicron BA.1 and BA.2 Trimers: Mutation-Induced Modulation of Protein Dynamics and Network-Guided Prediction of Variant-Specific Allosteric Binding Sites
Source: Viruses. 2023 Sep 27;15(10):2009. doi: 10.3390/v15102009 (PMC10610873; doi:10.3390/v15102009)
Supplement: Supplementary file 1 [file viruses-15-02009-s001.zip › SUPPLEMENTARY_MATERIALS/Table S3.csv]

name	score	residue_ids
pocket1	15.22	C_101 C_102 C_103 C_104 C_119 C_121 C_123 C_126 C_175 C_177 C_190 C_192 C_194 C_203 C_205 C_226 C_227 C_92 C_99
pocket2	13.79	A_101 A_104 A_119 A_121 A_126 A_128 A_172 A_173 A_175 A_177 A_190 A_192 A_194 A_203 A_207 A_226 A_227 A_99
pocket3	10.75	B_101 B_102 B_104 B_119 B_121 B_126 B_128 B_175 B_177 B_190 B_192 B_194 B_203 B_205 B_226 B_227 B_99
pocket4	5.87	B_1049 B_1050 B_1065 B_720 B_800 B_902 B_923 B_927
pocket5	4.86	A_778 A_779 A_783 A_864 A_865 A_869 A_873 B_662 B_663 B_665 B_671 B_697 B_698 B_699
pocket6	4.69	B_368 B_369 B_377 B_379 B_384 B_387 B_432 B_433 B_434 C_415
pocket7	4.54	A_374 A_375 A_436 A_437 A_439 A_440 A_503 A_506 B_403 B_405 B_501 B_502 B_503 B_504 B_505
