# Supplementary material for: Exploring Conformational Landscapes and Cryptic Binding Pockets in Distinct Functional States of the SARS-CoV-2 Omicron BA.1 and BA.2 Trimers: Mutation-Induced Modulation of Protein Dynamics and Network-Guided Prediction of Variant-Specific Allosteric Binding Sites
Source: Viruses. 2023 Sep 27;15(10):2009. doi: 10.3390/v15102009 (PMC10610873; doi:10.3390/v15102009)
Supplement: Supplementary file 1 [file viruses-15-02009-s001.zip › SUPPLEMENTARY_MATERIALS/Table S4.csv]

name	score	residue_ids
pocket1	21.38	A_101 A_102 A_103 A_104 A_119 A_121 A_126 A_170 A_172 A_175 A_177 A_190 A_192 A_194 A_203 A_205 A_207 A_226 A_227 A_265 A_92 A_94 A_96 A_99
pocket2	18.94	C_101 C_102 C_103 C_104 C_119 C_121 C_126 C_128 C_172 C_175 C_177 C_190 C_192 C_203 C_205 C_207 C_226 C_227
pocket3	17.4	B_101 B_102 B_103 B_104 B_119 B_121 B_126 B_172 B_175 B_177 B_190 B_192 B_203 B_205 B_207 B_226 B_227
pocket4	11.6	B_372 B_373 B_375 B_436 B_437 B_439 B_440 B_503 B_506 B_508 C_403 C_405 C_406 C_417 C_418 C_453 C_455 C_494 C_495 C_496 C_502 C_503 C_504 C_505
pocket5	9.38	A_369 A_372 A_377 A_378 A_379 A_382 A_383 A_384 A_385 A_386 A_434 B_417 B_421 B_455 B_456 B_457 B_473 B_475 B_489
