# Supplementary material for: Exploring Conformational Landscapes and Cryptic Binding Pockets in Distinct Functional States of the SARS-CoV-2 Omicron BA.1 and BA.2 Trimers: Mutation-Induced Modulation of Protein Dynamics and Network-Guided Prediction of Variant-Specific Allosteric Binding Sites
Source: Viruses. 2023 Sep 27;15(10):2009. doi: 10.3390/v15102009 (PMC10610873; doi:10.3390/v15102009)
Supplement: Supplementary file 1 [file viruses-15-02009-s001.zip › SUPPLEMENTARY_MATERIALS/Table S5.csv]

name	score	residue_ids
pocket1	13.09	A_101 A_102 A_104 A_119 A_121 A_126 A_172 A_188 A_190 A_192 A_194 A_203 A_205 A_207 A_226 A_227 A_99
pocket2	10.17	B_101 B_104 B_119 B_121 B_126 B_128 B_170 B_190 B_192 B_194 B_203 B_205 B_207 B_226 B_227
pocket3	8.86	A_1035 A_1036 A_885 A_886 A_887 A_890 A_896 A_900 A_901 A_904 A_907 A_908 C_1038 C_1040 C_1046 C_1047 C_1107 C_1108 C_908 C_909 C_910
pocket4	4.3	B_1038 B_1040 B_1046 B_1047 B_1092 B_1107 B_1108 B_909 B_910 C_1034 C_1036 C_886 C_904 C_905
pocket5	2.77	B_732 B_828 B_829 B_831 B_833 B_850 B_853 B_860 B_952 B_955 B_956 B_959
pocket6	2.75	B_317 B_589 B_592 B_593 B_594 B_613 C_737 C_740 C_855 C_857 C_858 C_859
