# Supplementary material for: Exploring Conformational Landscapes and Cryptic Binding Pockets in Distinct Functional States of the SARS-CoV-2 Omicron BA.1 and BA.2 Trimers: Mutation-Induced Modulation of Protein Dynamics and Network-Guided Prediction of Variant-Specific Allosteric Binding Sites
Source: Viruses. 2023 Sep 27;15(10):2009. doi: 10.3390/v15102009 (PMC10610873; doi:10.3390/v15102009)
Supplement: Supplementary file 1 [file viruses-15-02009-s001.zip › SUPPLEMENTARY_MATERIALS/Table S6.csv]

name	score	residue_ids
pocket1	5.22	A_1055 A_1056 A_1057 A_1058 A_1059 A_730 A_731 A_733 A_774 A_775 A_778 A_782 A_828 A_863 A_865 A_867 A_870
pocket2	4.65	A_885 A_886 A_887 A_894 A_895 A_896 A_901 A_904 C_1047 C_1107 C_1108 C_712 C_713
pocket3	4.62	C_1056 C_1058 C_1059 C_729 C_730 C_731 C_733 C_774 C_775 C_778 C_782 C_828 C_863 C_865 C_867 C_870
pocket4	3.8	B_548 B_549 B_568 B_570 B_572 B_573 B_587 B_589 C_740 C_741 C_744 C_745 C_853 C_855 C_856 C_966 C_976 C_978
pocket5	2.95	B_314 B_316 B_317 B_592 B_593 B_594 B_613 C_735 C_736 C_737 C_854 C_857 C_858 C_859
