# Supplementary material for: Exploring Conformational Landscapes and Cryptic Binding Pockets in Distinct Functional States of the SARS-CoV-2 Omicron BA.1 and BA.2 Trimers: Mutation-Induced Modulation of Protein Dynamics and Network-Guided Prediction of Variant-Specific Allosteric Binding Sites
Source: Viruses. 2023 Sep 27;15(10):2009. doi: 10.3390/v15102009 (PMC10610873; doi:10.3390/v15102009)
Supplement: Supplementary file 1 [file viruses-15-02009-s001.zip › SUPPLEMENTARY_MATERIALS/Table S7.csv]

name	score	residue_ids
pocket1	7.29	A_541 A_546 A_547 A_548 A_549 A_568 A_570 A_572 A_573 A_587 A_589 B_740 B_741 B_743 B_744 B_745 B_855 B_856 B_966 B_975 B_976 B_977 B_978
pocket2	5.99	A_1000 A_740 A_741 A_743 A_744 A_855 A_856 A_966 A_976 A_977 A_978 A_979 C_541 C_546 C_547 C_548 C_549 C_570 C_571 C_572 C_573 C_587 C_589
pocket3	5.67	B_319 B_541 B_546 B_547 B_548 B_549 B_572 B_573 B_587 B_589 C_740 C_741 C_743 C_744 C_855 C_856 C_966 C_976 C_977 C_978
pocket4	5.02	A_1056 A_1057 A_1058 A_1059 A_730 A_731 A_732 A_778 A_782 A_828 A_829 A_831 A_833 A_860 A_863 A_865 A_867 A_870 A_952
pocket5	2.64	A_735 A_736 A_737 A_740 A_854 A_857 A_859 C_314 C_317 C_592 C_593 C_594 C_613
pocket6	2.51	A_314 A_317 A_592 A_593 A_594 A_613 B_735 B_737 B_854 B_857 B_859
pocket7	2.5	A_366 A_369 A_384 A_385 A_388 C_403 C_405 C_406 C_408 C_409 C_414 C_415 C_416 C_417
pocket8	2.21	A_198 A_200 C_355 C_396 C_428 C_430 C_464 C_514 C_515 C_516
