# Supplementary material for: Exploring Conformational Landscapes and Cryptic Binding Pockets in Distinct Functional States of the SARS-CoV-2 Omicron BA.1 and BA.2 Trimers: Mutation-Induced Modulation of Protein Dynamics and Network-Guided Prediction of Variant-Specific Allosteric Binding Sites
Source: Viruses. 2023 Sep 27;15(10):2009. doi: 10.3390/v15102009 (PMC10610873; doi:10.3390/v15102009)
Supplement: Supplementary file 1 [file viruses-15-02009-s001.zip › SUPPLEMENTARY_MATERIALS/Table S8.csv]

name	score	residue_ids
pocket1	16.58	A_338 A_363 A_365 A_368 A_374 A_377 A_387 A_392 A_395 A_432 A_434 A_513 A_515
pocket2	13.64	C_338 C_358 C_363 C_365 C_368 C_369 C_377 C_387 C_392 C_395 C_432 C_434 C_513 C_515
pocket3	12.69	B_338 B_342 B_358 B_363 B_365 B_368 B_369 B_377 B_387 B_392 B_395 B_432 B_434 B_513 B_515
pocket4	8.32	A_541 A_546 A_548 A_549 A_568 A_570 A_572 A_573 A_574 A_587 A_588 A_589 C_1000 C_740 C_741 C_742 C_744 C_745 C_845 C_852 C_855 C_856 C_966 C_975 C_976 C_977 C_978
pocket5	7.81	B_1000 B_740 B_741 B_742 B_744 B_745 B_855 B_856 B_966 B_975 B_976 B_977 B_978 C_541 C_546 C_547 C_548 C_549 C_568 C_572 C_573 C_587 C_589
