# Supplementary material for: Exploring Conformational Landscapes and Cryptic Binding Pockets in Distinct Functional States of the SARS-CoV-2 Omicron BA.1 and BA.2 Trimers: Mutation-Induced Modulation of Protein Dynamics and Network-Guided Prediction of Variant-Specific Allosteric Binding Sites
Source: Viruses. 2023 Sep 27;15(10):2009. doi: 10.3390/v15102009 (PMC10610873; doi:10.3390/v15102009)
Supplement: Supplementary file 1 [file viruses-15-02009-s001.zip › SUPPLEMENTARY_MATERIALS/Table S9.csv]

name	score	residue_ids
pocket1	4.54	B_1047 B_1107 B_1108 B_712 B_713 D_884 D_885 D_886 D_887 D_894 D_896 D_901 D_904
pocket2	4.04	D_326 D_328 D_533 D_534 D_541 D_543 D_552 D_576 D_578 D_579 D_585
pocket3	3.99	B_314 B_317 B_592 B_593 B_594 B_613 B_614 D_735 D_737 D_740 D_836 D_854 D_857 D_859
pocket4	3.82	B_549 B_570 B_572 B_589 B_592 D_740 D_741 D_744 D_745 D_855 D_856 D_966 D_976 D_978
pocket5	3.37	A_314 A_317 A_592 A_593 A_594 A_613 A_614 B_735 B_736 B_737 B_740 B_857 B_859
